# Supplementary material for: Loxostigma puhoatense (Gesneriaceae), a new species from North Central Vietnam
Source: PhytoKeys. 2020 Jun 12;151:49–57. doi: 10.3897/phytokeys.151.49473 (PMC7305246; doi:10.3897/phytokeys.151.49473)
Supplement: XML Treatment for Loxostigma puhoatense [file phytokeys.151.49473-treatment1.xml]

<!DOCTYPE tp:taxon-treatment
  PUBLIC "-//TaxonX//DTD Taxonomic Treatment Publishing DTD v0 20100105//EN" "tax-treatment-NSO.dtd">
<tp:taxon-treatment xmlns:tp="http://www.plazi.org/taxpub"><tp:treatment-meta><kwd-group><label>Taxon classification</label><kwd><named-content xmlns:xlink="http://www.w3.org/1999/xlink" content-type="kingdom">Plantae</named-content></kwd><kwd><named-content xmlns:xlink="http://www.w3.org/1999/xlink" content-type="order">Lamiales</named-content></kwd><kwd><named-content xmlns:xlink="http://www.w3.org/1999/xlink" content-type="family">Gesneriaceae</named-content></kwd></kwd-group><mixed-citation publication-type="journal"><person-group><name><surname>Lý</surname><given-names>Ngọc-Sâm</given-names></name><name><surname>Nguyễn</surname><given-names>Danh-Hùng</given-names></name><name><surname>Lê</surname><given-names>Thị-Hương</given-names></name><name><surname>Trần</surname><given-names>Minh-Hợi</given-names></name><name><surname>Đỗ</surname><given-names>Ngọc-Đài</given-names></name><name><surname>Trương</surname><given-names>Bá-Vương</given-names></name><name><surname>Maciejewski</surname><given-names>Stephen</given-names></name></person-group><article-title><italic><tp:taxon-name><tp:taxon-name-part taxon-name-part-type="genus" reg="Loxostigma">Loxostigma</tp:taxon-name-part> <tp:taxon-name-part taxon-name-part-type="species" reg="puhoatense">puhoatense</tp:taxon-name-part></tp:taxon-name></italic> (<tp:taxon-name><tp:taxon-name-part taxon-name-part-type="family">Gesneriaceae</tp:taxon-name-part></tp:taxon-name>), a new species from North Central Vietnam</article-title><source>PhytoKeys</source><day>12</day><month>6</month><year>2020</year><volume>151</volume><fpage>49</fpage><lpage>57</lpage><pub-id pub-id-type="doi">10.3897/phytokeys.151.49473</pub-id></mixed-citation></tp:treatment-meta><tp:nomenclature><tp:taxon-name><object-id xmlns:xlink="http://www.w3.org/1999/xlink" content-type="arpha" xlink:type="simple">DAFDFBBA-B567-5C70-B27D-B34E48D86154</object-id>
            <tp:taxon-name-part taxon-name-part-type="genus" reg="Loxostigma">Loxostigma</tp:taxon-name-part>
            <tp:taxon-name-part taxon-name-part-type="species" reg="puhoatense">puhoatense</tp:taxon-name-part>
            <object-id xmlns:xlink="http://www.w3.org/1999/xlink" content-type="ipni" xlink:type="simple">urn:lsid:ipni.org:names:77209909-1</object-id>
          </tp:taxon-name><tp:taxon-authority>N.D. Do, N.S. Ly, D.H. Nguyen &amp; T.H. Le</tp:taxon-authority><tp:taxon-status xmlns:xlink="http://www.w3.org/1999/xlink" xlink:type="simple">sp. nov.</tp:taxon-status><xref ref-type="fig" rid="F1">Figs 1</xref><xref ref-type="fig" rid="F2">, 2</xref></tp:nomenclature><tp:treatment-sec sec-type="diagnosis" id="SECID0ENLAC"><title>Diagnosis.</title><p>This species is most similar to <italic><tp:taxon-name><tp:taxon-name-part taxon-name-part-type="genus" reg="Loxostigma">L.</tp:taxon-name-part> <tp:taxon-name-part taxon-name-part-type="species" reg="dongxingensis">dongxingensis</tp:taxon-name-part></tp:taxon-name></italic> and <italic><tp:taxon-name><tp:taxon-name-part taxon-name-part-type="genus" reg="Loxostigma">L.</tp:taxon-name-part> <tp:taxon-name-part taxon-name-part-type="species" reg="damingshanensis">damingshanensis</tp:taxon-name-part></tp:taxon-name></italic> in the plant habit, indumentum system of stem, leaves, shape of leaf blades, calyx and pistil but differs from the latter two in the leaf blade with abaxially reddish-purple and number of lateral veins, longer peduncle, shorter white to pale yellowish-white corolla with purple-spotted inside, longer abaxially stamens that are lower adnate above corolla tube base, shorter and glandular-puberulent ovary, and sparsely glandular-puberulent style.</p><fig id="F1" position="float" orientation="portrait"><object-id xmlns:xlink="http://www.w3.org/1999/xlink" content-type="doi" xlink:type="simple">10.3897/phytokeys.151.49473.figure1</object-id><object-id xmlns:xlink="http://www.w3.org/1999/xlink" content-type="arpha" xlink:type="simple">B2624F9E-EFD0-5201-802B-D897C5BA73E1</object-id><label>Figure 1.</label><caption><p><italic><tp:taxon-name><tp:taxon-name-part taxon-name-part-type="genus" reg="Loxostigma">Loxostigma</tp:taxon-name-part> <tp:taxon-name-part taxon-name-part-type="species" reg="puhoatense">puhoatense</tp:taxon-name-part></tp:taxon-name></italic> (from the holotype). <bold>A</bold> mature plant with flowers <bold>B</bold> a part of stem <bold>C</bold> inflorescence <bold>D</bold> dorsal view of flower <bold>E</bold> opened flower showing stamens <bold>F</bold> gynoeciums <bold>G</bold> detail of stigma (from dry specimen) <bold>H</bold> infructescence <bold>I</bold> seeds. Drawn by Ba-Vuong Truong from Do Ngoc Dai, Nguyen Danh Hung, Le Thi Huong, DHH 1021.</p></caption><graphic xmlns:xlink="http://www.w3.org/1999/xlink" xlink:href="phytokeys-151-049-g001.jpg" position="float" orientation="portrait" xlink:type="simple" id="oo_420985.jpg"><uri content-type="original_file" xlink:type="simple">https://binary.pensoft.net/fig/420985</uri></graphic></fig></tp:treatment-sec><tp:treatment-sec sec-type="material" id="SECID0ETNAC"><title>Type:</title><p>Vietnam. Nghe An Province: Tien Phong Commune, Na Chang Village, Pu Hoat NP, <named-content xmlns:xlink="http://www.w3.org/1999/xlink" content-type="dwc:verbatimCoordinates" xlink:type="simple"><named-content content-type="geo-json" specific-use="{&#34;type&#34;:&#34;Point&#34;,&#34;coordinates&#34;:[109.918889,19.768333]}" id="NCID0E3NAC" xlink:type="simple">19°46'06"N, 109°55'08"E</named-content></named-content>, atl. 781 m, 04 October 2018, <italic>Do Ngoc Dai, Nguyen Danh Hung, Le Thi Huong</italic>, <italic>DHH 1021</italic> (holotype: VNM, isotype: P).</p></tp:treatment-sec><tp:treatment-sec sec-type="description" id="SECID0EFOAC"><title>Description.</title><p>Epiphyte, evergreen, perennial herbs with rhizomes. Rhizome internodes up to 20 cm long, 3.5–4 mm in diam. <bold><italic>Stem</italic></bold> simple, borne from a node of the rhizome, shallow angular at the middle internodes, terete toward both ends, 28.5–55 cm long, 3.5–7 mm in diam., pale green, somewhat pubescent. <bold><italic>Leaves</italic></bold> opposite, spread along stem, unequal in a pair; petiole cylindrical, adaxially sunken, greenish to purplish, abaxially rounded and greenish, 1–3.3 cm long, 3–6 mm in diam., pubescent; leaf blade broadly elliptic to elliptic-ovate, chartaceous when dried, 4.2–25.5 × 3–15.5 cm [11.3–25.5 × 8.9–15.5 cm in larger leaves, 4.2–9.3 × 3–6.2 cm in smaller leave], adaxially light green, abaxially reddish purple, sparsely pubescent on both surface, pubescent on the midrib and lateral veins of the abaxial surface, lateral veins 11–19 pairs, base usually oblique, subcordate, margin serrate to indistinctly denticulate, apex acuminate. <bold><italic>Cymes</italic></bold> axillary, subterminal, 2–3-branched, 3–25-flowered; peduncle 9.2–17.5 cm long, 2–3 mm in diam., pale greenish, densely pubescent and glandular-pubescent. <bold><italic>Bracts</italic></bold> ovate to oblong-ovate, pale greenish-white tinted, 5–8.5 × 2.8–3.5 mm, adaxially glabrous, abaxially densely pubescent and glandular-pubescent, margin somewhat denticulate. <bold><italic>Pedicel</italic></bold> 1.1–1.4 cm long, ca. 1.5 mm in diam., greenish-white, densely pubescent and glandular-pubescent. <bold><italic>Calyx</italic></bold> 5-sect from the base, segments equal, whitish, narrowly ovate, 6–7 × 2–2.5 mm, adaxially glabrous, abaxially densely pubescent and glandular-pubescent, margin entire, apex acute. <bold><italic>Corolla</italic></bold> somewhat campanulate, white to pale yellowish-white, gibbous abaxially, with purple spots inside, 3.7–3.8 cm long, outside densely glandular-pubescent, inside glabrous; <bold><italic>corolla tube</italic></bold> 2.7–2.9 × 1.4–1.6 cm; <bold><italic>corolla limb</italic></bold> distinctly 2-lipped, adaxial lip 5–6 mm long, 2-lobed, lobes semi-orbicular, 5–5.5 × 7–7.5 mm, deflexed, apex rounded; abaxial lip3-lobed, 10–11 mm long, lobes semi-orbicular, 4–5.5 × 4–5 mm, deflexed, apex rounded. <bold><italic>Stamens</italic></bold> 4, adaxial stamens adnate to 7–8 mm above corolla tube base, 15–16 mm long, abaxial ones adnate to 6–7 mm above corolla tube base, 20–21 mm long; <bold><italic>filaments</italic></bold> linear, white, glabrous, slightly curved; <bold><italic>anthers</italic></bold> sub-globose, theca coherent apically in pairs, pale cream; <bold><italic>staminode</italic></bold> one, adnate to 7–8 mm above corolla tube base, ca. 2 mm long. <bold><italic>Disc</italic></bold> ring-like, subentire, ca. 2.5mm high. <bold><italic>Pistil</italic></bold> 2.2–2.4 cm long; <bold><italic>ovary</italic></bold> oblong, greenish, 10–12 × 1.8–2 mm, densely glandular-puberulent; <bold><italic>style</italic></bold> linear, pale greenish, 9–10 × ca. 1 mm, sparsely glandular-puberulent; <bold><italic>stigma</italic></bold> 2, equal, 2-lipped, undivided. <bold><italic>Capsule</italic></bold> 6–6.5 cm long, 2–3mm in diam., oblong-linear, straight, not twisted, glabrous, blackish-brown, dehiscing loculicidally to base, valves 2. <bold><italic>Seeds</italic></bold> linear, 2–2.5 mm long, brown, with appendages on both ends of the seeds; <bold><italic>appendages</italic></bold> 2.5–3 mm long.</p></tp:treatment-sec><tp:treatment-sec sec-type="distribution" id="SECID0ELAAE"><title>Distribution and habitat.</title><p><italic><tp:taxon-name><tp:taxon-name-part taxon-name-part-type="genus" reg="Loxostigma">Loxostigma</tp:taxon-name-part> <tp:taxon-name-part taxon-name-part-type="species" reg="puhoatense">puhoatense</tp:taxon-name-part></tp:taxon-name></italic> is currently known from a single population with eight mature plants, in tropical evergreen broad-leaf forests, Pu Hoat Nature Reserve, Nghe An Province. More data is needed to determine conservation status. It is an epiphytic plant (Fig. <xref ref-type="fig" rid="F2">2A</xref>), growing on the surface of <italic><tp:taxon-name><tp:taxon-name-part taxon-name-part-type="genus" reg="Ficus">Ficus</tp:taxon-name-part></tp:taxon-name></italic> sp. (Moracaeae), and is associated with fern (e.g. <italic><tp:taxon-name><tp:taxon-name-part taxon-name-part-type="genus" reg="Asplenium">Asplenium</tp:taxon-name-part> <tp:taxon-name-part taxon-name-part-type="species" reg="nidus">nidus</tp:taxon-name-part></tp:taxon-name></italic> L. (<tp:taxon-name><tp:taxon-name-part taxon-name-part-type="family">Aspleniaceae</tp:taxon-name-part></tp:taxon-name>), epiphytic herbs (e.g. <italic><tp:taxon-name><tp:taxon-name-part taxon-name-part-type="genus" reg="Aeschynanthus">Aeschynanthus</tp:taxon-name-part> <tp:taxon-name-part taxon-name-part-type="species" reg="acuminatus">acuminatus</tp:taxon-name-part></tp:taxon-name></italic> Wall. ex A. DC. (<tp:taxon-name><tp:taxon-name-part taxon-name-part-type="family">Gesneriaceae</tp:taxon-name-part></tp:taxon-name>), <italic><tp:taxon-name><tp:taxon-name-part taxon-name-part-type="genus" reg="Pothos">Pothos</tp:taxon-name-part> <tp:taxon-name-part taxon-name-part-type="species" reg="chinensis">chinensis</tp:taxon-name-part></tp:taxon-name></italic> (Raf.) Merr. (<tp:taxon-name><tp:taxon-name-part taxon-name-part-type="family">Araceae</tp:taxon-name-part></tp:taxon-name>) and is dominated by <italic><tp:taxon-name><tp:taxon-name-part taxon-name-part-type="genus" reg="Beilschmiedia">Beilschmiedia</tp:taxon-name-part> <tp:taxon-name-part taxon-name-part-type="species" reg="ferruginea">ferruginea</tp:taxon-name-part></tp:taxon-name></italic> H.Liu, <italic><tp:taxon-name><tp:taxon-name-part taxon-name-part-type="genus" reg="Cinnamomum">Cinnamomum</tp:taxon-name-part> <tp:taxon-name-part taxon-name-part-type="species" reg="polyadelphum">polyadelphum</tp:taxon-name-part></tp:taxon-name></italic> (Lour.) Kosterm., <italic><tp:taxon-name><tp:taxon-name-part taxon-name-part-type="genus" reg="Cinnamomum">C.</tp:taxon-name-part> <tp:taxon-name-part taxon-name-part-type="species" reg="tamala">tamala</tp:taxon-name-part></tp:taxon-name></italic> (Buch.-Ham.) T.Nees &amp; Eberm., <italic><tp:taxon-name><tp:taxon-name-part taxon-name-part-type="genus" reg="Lithocarpus">Lithocarpus</tp:taxon-name-part> <tp:taxon-name-part taxon-name-part-type="species" reg="balansae">balansae</tp:taxon-name-part></tp:taxon-name></italic> (Drake) A. Camus, <italic><tp:taxon-name><tp:taxon-name-part taxon-name-part-type="genus" reg="Syzygium">Syzygium</tp:taxon-name-part> <tp:taxon-name-part taxon-name-part-type="species" reg="grande">grande</tp:taxon-name-part></tp:taxon-name></italic> (Wight) Walp., <italic><tp:taxon-name><tp:taxon-name-part taxon-name-part-type="genus" reg="Syzygium">S.</tp:taxon-name-part> <tp:taxon-name-part taxon-name-part-type="species" reg="odoratum">odoratum</tp:taxon-name-part></tp:taxon-name></italic> (Lour.) DC., <italic><tp:taxon-name><tp:taxon-name-part taxon-name-part-type="genus" reg="Gordonia">Gordonia</tp:taxon-name-part> <tp:taxon-name-part taxon-name-part-type="species" reg="axillaris">axillaris</tp:taxon-name-part></tp:taxon-name></italic> (Roxb. ex Ker Gawl.) Endl…</p><fig id="F2" position="float" orientation="portrait"><object-id xmlns:xlink="http://www.w3.org/1999/xlink" content-type="doi" xlink:type="simple">10.3897/phytokeys.151.49473.figure2</object-id><object-id xmlns:xlink="http://www.w3.org/1999/xlink" content-type="arpha" xlink:type="simple">A91F444E-AB61-5559-9871-A44D233CE319</object-id><label>Figure 2.</label><caption><p><italic><tp:taxon-name><tp:taxon-name-part taxon-name-part-type="genus" reg="Loxostigma">Loxostigma</tp:taxon-name-part> <tp:taxon-name-part taxon-name-part-type="species" reg="puhoatense">puhoatense</tp:taxon-name-part></tp:taxon-name></italic>. <bold>A</bold> plant in natural habitat <bold>B</bold> apical part of flowering plant showing inflorescences (with flowers and young fruits) and leaves <bold>C</bold> inflorescence <bold>D</bold> abaxial leaf <bold>E</bold> adaxial leaf <bold>F</bold> flower (from below) <bold>G</bold> flower (top view) <bold>H</bold> flower (front view) <bold>I</bold> longitudinal section with upper lip removed <bold>J</bold> stamens with gynoecium and calyxes <bold>K</bold> dried fruits. Photos by Ngoc-Dai Do, plate by Ngoc-Sam Ly.</p></caption><graphic xmlns:xlink="http://www.w3.org/1999/xlink" xlink:href="phytokeys-151-049-g002.jpg" position="float" orientation="portrait" xlink:type="simple" id="oo_420986.jpg"><uri content-type="original_file" xlink:type="simple">https://binary.pensoft.net/fig/420986</uri></graphic></fig></tp:treatment-sec><tp:treatment-sec sec-type="phenology" id="SECID0ESGAE"><title>Phenology.</title><p>Flowering in October–December and fruiting November–February.</p></tp:treatment-sec><tp:treatment-sec sec-type="etymology" id="SECID0EXGAE"><title>Etymology.</title><p>The specific epithet “<italic><tp:taxon-name><tp:taxon-name-part taxon-name-part-type="genus" reg="Loxostigma"/><tp:taxon-name-part taxon-name-part-type="species" reg="puhoatense">puhoatense</tp:taxon-name-part></tp:taxon-name></italic>” is derived from the type locality.</p></tp:treatment-sec><tp:treatment-sec sec-type="material" id="SECID0EHHAE"><title>Other specimens examined (Paratypes).</title><p>Vietnam. Nghe An Province: Pu Hoat NP, 24 February 2019, <named-content xmlns:xlink="http://www.w3.org/1999/xlink" content-type="dwc:verbatimCoordinates" xlink:type="simple"><named-content content-type="geo-json" specific-use="{&#34;type&#34;:&#34;Point&#34;,&#34;coordinates&#34;:[109.918611,19.768333]}" id="NCID0EQHAE" xlink:type="simple">19°46'06"N, 109°55'07"E</named-content></named-content>, <italic>Do Ngoc Dai, Nguyen Danh Hung, Nguyen Thi Huong</italic>, DHH 1162 (VNM).</p></tp:treatment-sec><tp:treatment-sec sec-type="Vernacular name" id="SECID0EXHAE"><title>Vernacular name.</title><p>Vietnamese language: Xuyến thư pù hoạt</p></tp:treatment-sec><tp:treatment-sec sec-type="Taxonomic notes" id="SECID0E3HAE"><title>Taxonomic notes.</title><p><italic><tp:taxon-name><tp:taxon-name-part taxon-name-part-type="genus" reg="Loxostigma">Loxostigma</tp:taxon-name-part> <tp:taxon-name-part taxon-name-part-type="species" reg="puhoatense">puhoatense</tp:taxon-name-part></tp:taxon-name></italic> is morphologically similar to <italic><tp:taxon-name><tp:taxon-name-part taxon-name-part-type="genus" reg="Loxostigma">L.</tp:taxon-name-part> <tp:taxon-name-part taxon-name-part-type="species" reg="dongxingensis">dongxingensis</tp:taxon-name-part></tp:taxon-name></italic> and <italic><tp:taxon-name><tp:taxon-name-part taxon-name-part-type="genus" reg="Loxostigma">L.</tp:taxon-name-part> <tp:taxon-name-part taxon-name-part-type="species" reg="damingshanensis">damingshanensis</tp:taxon-name-part></tp:taxon-name></italic> in the plant habit, somewhat pubescent stem, elliptic to ovate leaf lades, narrowly ovate calyx with margin entire, the same shape of flower. However, the new species differs from both of them in the abaxially reddish-purple leaf blade with pubescent along veins (vs green, villous of <italic><tp:taxon-name><tp:taxon-name-part taxon-name-part-type="genus" reg="Loxostigma">L.</tp:taxon-name-part> <tp:taxon-name-part taxon-name-part-type="species" reg="dongxingensis">dongxingensis</tp:taxon-name-part></tp:taxon-name></italic> and pilose of <italic><tp:taxon-name><tp:taxon-name-part taxon-name-part-type="genus" reg="Loxostigma">L.</tp:taxon-name-part> <tp:taxon-name-part taxon-name-part-type="species" reg="damingshanensis">damingshanensis</tp:taxon-name-part></tp:taxon-name></italic>), lateral veins 11–19 pairs (vs. 6–10 pairs and 5–10 pairs of the latter two, respectively), shorter white to pale yellowish-white corolla (3.7–3.8 cm long) with purple-spotted and glabrous inside (vs. 4–5 cm long, yellow, inside spotted or not and sparsely pubescent only on lobes of adaxial lip of <italic><tp:taxon-name><tp:taxon-name-part taxon-name-part-type="genus" reg="Loxostigma">L.</tp:taxon-name-part> <tp:taxon-name-part taxon-name-part-type="species" reg="dongxingensis">dongxingensis</tp:taxon-name-part></tp:taxon-name></italic>, and 4.8–6 cm long, yellow, inside purple stripes and sparsely pubescent only on lobes of abaxial lip, of <italic><tp:taxon-name><tp:taxon-name-part taxon-name-part-type="genus" reg="Loxostigma">L.</tp:taxon-name-part> <tp:taxon-name-part taxon-name-part-type="species" reg="damingshanensis">damingshanensis</tp:taxon-name-part></tp:taxon-name></italic>), longer abaxial stamens in 2–2.1 cm long (vs. ca. 18 cm and ca. 14 cm in the latter two, respectively), shorter and densely glandular-puberulent ovary in 1–1.2 cm long (vs. ca. 2 cm, glabrous of <italic><tp:taxon-name><tp:taxon-name-part taxon-name-part-type="genus" reg="Loxostigma">L.</tp:taxon-name-part> <tp:taxon-name-part taxon-name-part-type="species" reg="dongxingensis">dongxingensis</tp:taxon-name-part></tp:taxon-name></italic> and ca.1.8 cm, densely glandular-pubescent of <italic><tp:taxon-name><tp:taxon-name-part taxon-name-part-type="genus" reg="Loxostigma">L.</tp:taxon-name-part> <tp:taxon-name-part taxon-name-part-type="species" reg="damingshanensis">damingshanensis</tp:taxon-name-part></tp:taxon-name></italic>), and sparsely glandular-puberulent style (vs. glandular-pubescent of <italic><tp:taxon-name><tp:taxon-name-part taxon-name-part-type="genus" reg="Loxostigma">L.</tp:taxon-name-part> <tp:taxon-name-part taxon-name-part-type="species" reg="dongxingensis">dongxingensis</tp:taxon-name-part></tp:taxon-name></italic> and <italic><tp:taxon-name><tp:taxon-name-part taxon-name-part-type="genus" reg="Loxostigma">L.</tp:taxon-name-part> <tp:taxon-name-part taxon-name-part-type="species" reg="damingshanensis">damingshanensis</tp:taxon-name-part></tp:taxon-name></italic>). The staminode of <italic><tp:taxon-name><tp:taxon-name-part taxon-name-part-type="genus" reg="Loxostigma">L.</tp:taxon-name-part> <tp:taxon-name-part taxon-name-part-type="species" reg="puhoatense">puhoatense</tp:taxon-name-part></tp:taxon-name></italic> is ca. 2 mm long (vs. ca. 1 mm of <italic><tp:taxon-name><tp:taxon-name-part taxon-name-part-type="genus" reg="Loxostigma">L.</tp:taxon-name-part> <tp:taxon-name-part taxon-name-part-type="species" reg="dongxingensis">dongxingensis</tp:taxon-name-part></tp:taxon-name></italic> and ca. 1.5 mm of <italic><tp:taxon-name><tp:taxon-name-part taxon-name-part-type="genus" reg="Loxostigma">L.</tp:taxon-name-part> <tp:taxon-name-part taxon-name-part-type="species" reg="damingshanensis">damingshanensis</tp:taxon-name-part></tp:taxon-name></italic>) and adnate above corolla tube base in 0.7–0.8 mm long (vs. ca. 1.3 cm of <italic><tp:taxon-name><tp:taxon-name-part taxon-name-part-type="genus" reg="Loxostigma">L.</tp:taxon-name-part> <tp:taxon-name-part taxon-name-part-type="species" reg="dongxingensis">dongxingensis</tp:taxon-name-part></tp:taxon-name></italic> and ca. 1.8 cm of <italic><tp:taxon-name><tp:taxon-name-part taxon-name-part-type="genus" reg="Loxostigma">L.</tp:taxon-name-part> <tp:taxon-name-part taxon-name-part-type="species" reg="damingshanensis">damingshanensis</tp:taxon-name-part></tp:taxon-name></italic>). Furthermore, the densely pilose petiole of <italic><tp:taxon-name><tp:taxon-name-part taxon-name-part-type="genus" reg="Loxostigma">L.</tp:taxon-name-part> <tp:taxon-name-part taxon-name-part-type="species" reg="dongxingensis">dongxingensis</tp:taxon-name-part></tp:taxon-name></italic> is distinguished with the somewhat pubescent petiole of <italic><tp:taxon-name><tp:taxon-name-part taxon-name-part-type="genus" reg="Loxostigma">L.</tp:taxon-name-part> <tp:taxon-name-part taxon-name-part-type="species" reg="puhoatense">puhoatense</tp:taxon-name-part></tp:taxon-name></italic> and <italic><tp:taxon-name><tp:taxon-name-part taxon-name-part-type="genus" reg="Loxostigma">L.</tp:taxon-name-part> <tp:taxon-name-part taxon-name-part-type="species" reg="damingshanensis">damingshanensis</tp:taxon-name-part></tp:taxon-name></italic>. The unbranched cyme and inconspicuous or absent of bract of <italic><tp:taxon-name><tp:taxon-name-part taxon-name-part-type="genus" reg="Loxostigma">L.</tp:taxon-name-part> <tp:taxon-name-part taxon-name-part-type="species" reg="damingshanensis">damingshanensis</tp:taxon-name-part></tp:taxon-name></italic> are distinct with the branched cyme and 2- somewhat ovate bracts of the remained two. A detailed morphological comparison between <italic><tp:taxon-name><tp:taxon-name-part taxon-name-part-type="genus" reg="Loxostigma">L.</tp:taxon-name-part> <tp:taxon-name-part taxon-name-part-type="species" reg="puhoatense">puhoatense</tp:taxon-name-part></tp:taxon-name></italic>, <italic><tp:taxon-name><tp:taxon-name-part taxon-name-part-type="genus" reg="Loxostigma">L.</tp:taxon-name-part> <tp:taxon-name-part taxon-name-part-type="species" reg="dongxingensis">dongxingensis</tp:taxon-name-part></tp:taxon-name></italic>, and <italic><tp:taxon-name><tp:taxon-name-part taxon-name-part-type="genus" reg="Loxostigma">L.</tp:taxon-name-part> <tp:taxon-name-part taxon-name-part-type="species" reg="damingshanensis">damingshanensis</tp:taxon-name-part></tp:taxon-name></italic> is provided in Table <xref ref-type="table" rid="T1">1</xref>.</p><table-wrap id="T1" position="float" orientation="portrait"><label>Table 1.</label><caption><p>Morphological comparison of <italic><tp:taxon-name><tp:taxon-name-part taxon-name-part-type="genus" reg="Loxostigma">Loxostigma</tp:taxon-name-part> <tp:taxon-name-part taxon-name-part-type="species" reg="puhoatense">puhoatense</tp:taxon-name-part></tp:taxon-name></italic>, <italic><tp:taxon-name><tp:taxon-name-part taxon-name-part-type="genus" reg="Loxostigma">L.</tp:taxon-name-part> <tp:taxon-name-part taxon-name-part-type="species" reg="dongxingensis">dongxingensis</tp:taxon-name-part></tp:taxon-name></italic> and <italic><tp:taxon-name><tp:taxon-name-part taxon-name-part-type="genus" reg="Loxostigma">L.</tp:taxon-name-part> <tp:taxon-name-part taxon-name-part-type="species" reg="damingshanensis">damingshanensis</tp:taxon-name-part></tp:taxon-name></italic>.</p></caption><table id="TID0ELYAE" rules="all"><tbody><tr><th rowspan="1" colspan="1">Characters</th><th rowspan="1" colspan="1">
                    <italic><tp:taxon-name><tp:taxon-name-part taxon-name-part-type="genus" reg="Loxostigma">L.</tp:taxon-name-part> <tp:taxon-name-part taxon-name-part-type="species" reg="puhoatense">puhoatense</tp:taxon-name-part></tp:taxon-name></italic>
                  </th><th rowspan="1" colspan="1">
                    <italic><tp:taxon-name><tp:taxon-name-part taxon-name-part-type="genus" reg="Loxostigma">L.</tp:taxon-name-part> <tp:taxon-name-part taxon-name-part-type="species" reg="dongxingensis">dongxingensis</tp:taxon-name-part></tp:taxon-name></italic>
                  </th><th rowspan="1" colspan="1">
                    <italic><tp:taxon-name><tp:taxon-name-part taxon-name-part-type="genus" reg="Loxostigma">L.</tp:taxon-name-part> <tp:taxon-name-part taxon-name-part-type="species" reg="damingshanensis">damingshanensis</tp:taxon-name-part></tp:taxon-name></italic>
                  </th></tr><tr><td rowspan="1" colspan="1">Stem</td><td rowspan="1" colspan="1">somewhat pubescent</td><td rowspan="1" colspan="1">densely pubescent</td><td rowspan="1" colspan="1">sparsely pubescent</td></tr><tr><td rowspan="1" colspan="1">Leaf blade</td><td rowspan="1" colspan="1">broadly elliptic to elliptic-ovate, abaxially reddish-purple, sparsely pubescent on both surfaces, pubescent along veins, lateral vein 11–19 pairs</td><td rowspan="1" colspan="1">elliptic to ovate or obovate, abaxially green, adaxially appressed puberulent to pubescent, abaxially pubescent, villous along veins, lateral vein 6–10 pairs</td><td rowspan="1" colspan="1">elliptic-ovate, abaxially green, sparsely pubescent on both surfaces, pilose along veins, lateral veins 5–10 pairs</td></tr><tr><td rowspan="1" colspan="1">Petiole</td><td rowspan="1" colspan="1">pubescent</td><td rowspan="1" colspan="1">densely pilose</td><td rowspan="1" colspan="1">sparsely pubescent</td></tr><tr><td rowspan="1" colspan="1">Cyme</td><td rowspan="1" colspan="1">branched</td><td rowspan="1" colspan="1">branched</td><td rowspan="1" colspan="1">unbranched</td></tr><tr><td rowspan="1" colspan="1">Peduncle</td><td rowspan="1" colspan="1">9.2–17.5 cm long, densely pubescent and glandular-pubescent</td><td rowspan="1" colspan="1">4–10 cm long, pubescent</td><td rowspan="1" colspan="1">4–8 cm long, sparsely glandular-pubescent</td></tr><tr><td rowspan="1" colspan="1">Bract</td><td rowspan="1" colspan="1">ovate to oblong-ovate, densely pubescent and glandular-pubescent, margin somewhat denticulate</td><td rowspan="1" colspan="1">narrowly ovate to narrowly oblong, pubescent, margin entire</td><td rowspan="1" colspan="1">inconspicuous or absent</td></tr><tr><td rowspan="1" colspan="1">Pedicel</td><td rowspan="1" colspan="1">densely glandular-pubescent</td><td rowspan="1" colspan="1">pubescent</td><td rowspan="1" colspan="1">sparsely glandular-pubescent</td></tr><tr><td rowspan="1" colspan="1">Calyx</td><td rowspan="1" colspan="1">outside densely glandular-pubescent</td><td rowspan="1" colspan="1">outside pubescent to villous</td><td rowspan="1" colspan="1">outside densely glandular-pubescent</td></tr><tr><td rowspan="1" colspan="1">Corolla</td><td rowspan="1" colspan="1">white to pale yellowish-white with purple-spotted inside, 3.7–3.8 cm long, outside densely glandular pubescent, inside glabrous</td><td rowspan="1" colspan="1">yellow, inside spotted or not, 4–5 cm long, outside sparsely pubescent, inside sparsely pubescent only on lobes of adaxial lip</td><td rowspan="1" colspan="1">yellow, inside with purple stripes, 4.8–6 cm long, outside sparsely glandular-pubescent, inside sparsely pubescent only on lobes of abaxial lip</td></tr><tr><td rowspan="1" colspan="1">Staminode</td><td rowspan="1" colspan="1">ca. 2 mm long, adnate 7–8 mm above corolla tube base</td><td rowspan="1" colspan="1">ca. 1 mm long, adnate to ca. 13 mm above corolla tube base</td><td rowspan="1" colspan="1">ca. 1.5 mm long, adnate to ca. 18 mm above corolla tube base</td></tr><tr><td rowspan="1" colspan="1">Abaxial stamens</td><td rowspan="1" colspan="1">2–2.1 cm long</td><td rowspan="1" colspan="1">ca. 1.8 cm long</td><td rowspan="1" colspan="1">ca. 1.4 cm long</td></tr><tr><td rowspan="1" colspan="1">Ovary</td><td rowspan="1" colspan="1">1–1.2 cm long, densely glandular-puberulent</td><td rowspan="1" colspan="1">ca. 2 cm long, glabrous</td><td rowspan="1" colspan="1">ca. 1.8 cm long, densely glandular-pubescent</td></tr><tr><td rowspan="1" colspan="1">Style</td><td rowspan="1" colspan="1">sparsely glandular-puberulent</td><td rowspan="1" colspan="1">glandular pubescent</td><td rowspan="1" colspan="1">glandular-pubescent</td></tr></tbody></table></table-wrap></tp:treatment-sec></tp:taxon-treatment>
